# Supplementary material for: Inhibiting bacterial cooperation is an evolutionarily robust anti-biofilm strategy
Source: Nat Commun. 2020 Jan 9;11:107. doi: 10.1038/s41467-019-13660-x (PMC6952394; doi:10.1038/s41467-019-13660-x)
Supplement: Supplementary file 4 — Source Data [file 41467_2019_13660_MOESM4_ESM.xlsx]

## Sheet: Figure 1a
		OD570nm
		Mean of technical repeats per biological repeat
	Biological repeat	wt	csgD
	1	0.145167	0.0376667
	2	0.126667	0.0366667
	3	0.149167	0.0466667

## Sheet: Figure 1b
		CFU * 10^8
		Mean of technical repeats per biological repeat
	Biological repeat	wt	csgD
	1	13.9	5.85
	2	11	2.65
	3	16.5	1.25

## Sheet: Figure 1c
			CFU
			Mean of technical repeats per biological repeat					Percentage (treated/untreated)
	Biological repeat		Untreated	Ciproflox	H2O2		Biological repeat	Ciprofloxacin	H2O2
WT	1		2.31333e+09	247000000	785000000	WT	1	10.6772	33.9337
	2		1490000000	233000000	840000000		2	15.6376	56.3758
	3		1.24333e+09	265000000	730000000		3	21.3137	58.7131
ΔcsgD	1		1.20667e+09	2900000	44100000	dcsgD	1	0.240331	3.6547
	2		5.33333e+08	5000000	34500000		2	0.9375	6.46875
	3		1.16667e+08	4600000	22600000		3	3.94286	19.3714

## Sheet: Figure 1d
		Mean of technical repeats per biological repeat
		wt	csgD
growth rate		0.250088	0.303772
		0.24976	0.309085
		0.232654	0.336881

## Sheet: Figure 2a
	Normalized biofilm accumulation
		Mean of technical repeats per biological repeat
	f0, ΔcsgD	WT						csgD
	0	2.60117	2.50601	2.1748	3.51658	2.39232	3.3505
	0.01	3.32193	2.04439	2.87447	2.58496	3.14684	2.56902	2.68272	2.98777	2.7422	3.71425	4.90689	4.47947
	0.05	1.85798	2.44931	2.22239	2.81943	2.40439	3.19959	3.12029	3.64981	2.81237	3.94753	4.10434	3.45943
	0.1	1.86434	2.08746	2.18443	1.65566	3.36295	2.5482	3.32193	3.23505	3.48794	1.38702	4.57569	3.38082
	0.25	2.24793	2.19265	0.537266	2.57469	2.73697	2.30838	3.59756	3.63702	2.89069	4.40599	3.90689	3.62149
	0.5	2.074	1.49053	1.84309	2.45519		2.55837	3.56616	2.53605	3.88628	3.57469		3.76487
	0.75	2.88634	3.01057	2.74558	1.6939		2.45519	3.28876	3.95664	3.87832	3.08746		3.32193
	0.9	1.63387	1.97637	2.05889	1.49304	2.32193	1.58496	2.72247	2.21299	2.40808	3.89482	3.30799	3.10868
	0.95	1.69492	1.20206	2.06725	1.76554	2.54432	2.58496	2.9542	2.75002	2.42146	3.22571	2.80255	3.46348
	0.99	2.60452	2.73697	1.91205	1.28951	1.90046	2	2.58496	3.5025	4.04439	2.38466	2.50834	2.32193
	1							2.08179		1.83007		0.969626	2.2854

## Sheet: Figure 2b
inoculation ratio		Mean of technical repeats per biological repeat
f0, ΔcsgD	h	csgD						WT
0.05	0	0.06	0.04	0.07	0.08	0.08	0.06	0.06	0.04	0.07	0.08	0.08	0.06
	48	0.13	0.12	0.08	0.09	0.07	0.07	0.13	0.12	0.08	0.09	0.07	0.07
0.1	0	0.15	0.11	0.18	0.16	0.13	0.12	0.15	0.11	0.18	0.16	0.13	0.12
	48	0.13	0.22	0.29	0.12	0.09	0.13	0.13	0.22	0.29	0.12	0.09	0.13
0.25	0	0.21	0.33	0.27	0.32	0.33	0.28	0.21	0.33	0.27	0.32	0.33	0.28
	48	0.49	0.53	0.48	0.26	0.3	0.4	0.49	0.53	0.48	0.26	0.3	0.4
0.5	0	0.43	0.46	0.47	0.62	0.55	0.58	0.43	0.46	0.47	0.62	0.55	0.58
	48	0.62	1	0.67	0.63	0.63	0.75	0.62	1	0.67	0.63	0.63	0.75
0.75	0	0.6	1	0.75	0.79	0.82	0.77	0.6	1	0.75	0.79	0.82	0.77
	48	0.79	1	0.84	0.84	0.85	0.93	0.79	1	0.84	0.84	0.85	0.93
0.9	0	0.75	0.9	0.9	0.94	0.93	0.9	0.75	0.9	0.9	0.94	0.93	0.9
	48	0.94	0.95	0.96	0.93	0.93	0.95	0.94	0.95	0.96	0.93	0.93	0.95

## Sheet: Figure 2d
		Proportion of dcsgD
50%-50% mixture		Mean of technical repeats per biological repeat
	h	WT			ΔcsgD
	0	0.4759	0.358367	0.451033	0.4759	0.358367	0.451033
	6	0.467933	0.474633	0.490033	0.467933	0.474633	0.490033
	12	0.543633	0.524833	0.4751	0.543633	0.524833	0.4751
	48	0.581967	0.629867	0.631233	0.581967	0.629867	0.631233

## Sheet: Figure 2e
		Proportion of dcsgD
90%-10% mixture		Mean of technical repeats per biological repeat
	days	csgD			WT
	0	0.9	0.9	0.9	0.9	0.9	0.9
	2	0.943396	0.949367	0.953262	0.943396	0.949367	0.953262
	4	0.977121	0.979974	0.981571	0.977121	0.979974	0.981571
	6	0.985442	0.98242	0.979528	0.985442	0.98242	0.979528
	8	0.989011	0.976838	0.985065	0.989011	0.976838	0.985065
	10	0.991776	0.990952	0.986079	0.991776	0.990952	0.986079
	12	0.995343	0.99443	0.993132	0.995343	0.99443	0.993132
	14	0.997646	0.996323	0.996527	0.997646	0.996323	0.996527
	16	0.998298	0.997772	0.998292	0.998298	0.997772	0.998292
	18	0.998521	0.998134	0.99872	0.998521	0.998134	0.99872
	20	0.998835	0.999203		0.998835	0.999203
	22	0.999634	0.99911	0.999812	0.999634	0.99911	0.999812
	24	0.999549	0.999568	0.999647	0.999549	0.999568	0.999647
	26	0.999856	0.999958	0.99979	0.999856	0.999958	0.99979
	28	0.999957	0.999943	0.999914	0.999957	0.999943	0.999914
	30	0.999863	0.999813	0.99989	0.999863	0.999813	0.99989
	32	0.999945	0.999896	0.999968	0.999945	0.999896	0.999968
		1	1	1	1	1	1

## Sheet: Figure 2f
	Survival %
	Mean of technical repeats per biological repeat
	WT	csgD	end point
	40.9386	0.84507	0.002107
	36.8231	1.05634	0.069421
	50.6859	2.11268	0.275207

## Sheet: Figure 3a
		OD570
		Mean of technical repeats per biological repeat
		0 µM			50 µM
	Parental	0.255028	0.227744	0.223938	0.0176388	0.0124167	0.0144721
	End point	0.121278	0.107889	0.1305	0.020278	0.0286667	0.0224167

[truncated: 34 more sheets: Figure 3b, Figure 3c, Figure 3d, Figure 3e, Figure 3f, Figure 3g, Figure 3h, Figure 4b, Figure 4c, Figure 4d, Figure 4e, Figure 4g, Supplementary Figure 1a, Supplementary Figure 1b, Supplementary Figure 2c, Supplementary Figure 3, Supplementary Figure 5a, Supplementary Figure 5b, Supplementary Figure 5c, Supplementary Figure 5d …]
